# Supplementary material for: A theory-informed systematic review to understand physical activity among women in Gulf Cooperation Council countries
Source: BMC Public Health. 2023 May 30;23:1009. doi: 10.1186/s12889-023-15725-5 (PMC10227989; doi:10.1186/s12889-023-15725-5)
Supplement: Supplementary file 3 — Additional file 3. [file 12889_2023_15725_MOESM3_ESM.xlsx]

## Sheet: MMAT checklist
				4. QUANTITATIVE DESCRIPTIVE STUDIES					COMMENTS
RefID	First author	Year	Citation	4.1. Is the sampling strategy relevant to address the research question?	4.2. Is the sample representative of the target population?	4.3. Are the measurements appropriate?	4.4. Is the risk of nonresponse bias low?	4.5. Is the statistical analysis appropriate to answer the research question?
1	Abozaid, H. A., & Farahat, F. M. (2010)	2010		Yes	Yes	Yes	Can't tell	Yes			•Rate the criteria of the chosen category (or categories).
2	A, R. A., & Waslien, C. (2014).	2014		Yes	Can't tell	Yes	Can't tell	Yes	a covienence sampling was used, the questionnaire was posted online on social network.		•'Yes' means that the criterion is met.
3	Alghafri, T., Alharthi, S. M., Al Farsi, Y. M., Bannerman, E., Craigie, A. M., & Anderson, A. S. (2017).	2017		Yes	Yes	Yes	Can't tell	Yes	The reponse rate was not reported		•'No' means that the criterion is not met.
4	Alghafri, T. S., Alharthi, S. M., Al-Farsi, Y., Bannerman, E., Craigie, A. M., & Anderson, A. S. (2017).	2017		Yes	Yes	Yes	Can't tell	Yes	The reponse rate was not reported		•'Can't tell' means that there is not enough information in the paper for you to judge if the criterion is met or not.
5	Al-Isa, A. N., Campbell, J., Desapriya, E., & Wijesinghe, N. (2011)	2011		Yes	Yes	Yes	Yes	Yes
6	Almutairi, K. M., Alonazi, W. B., Vinluan, J. M., Almigbal, T. H., Batais, M. A., Alodhayani, A. A., . . . Alhoqail, R. I. (2018).	2018		Yes	Yes	Yes	Can't tell	Yes	The reponse rate was not reported
7	Al-Nozha, M. M., Al-Hazzaa, H. M., Arafah, M. R., Al-Khadra, A., Al-Mazrou, Y. Y., Al-Maatouq, M. A., . . . Al-Shahid, M. S. (2007).	2007		Yes	Yes	Yes	Yes	Yes
8	AlQuaiz, A. M., & Tayel, S. A. (2009).	2009		Yes	Yes	Yes	Can't tell	Yes	The reponse rate was not reported
9	Al-Zalabani, A. H., Al-Hamdan, N. A., & Saeed, A. A. (2015)	2015		Yes	Yes	Yes	Yes	Yes
10	El-Gilany, A. H., & El-Masry, R. (2011).	2011		Yes	Yes	Yes	Can't tell	Yes	The response rate was not reportred
11	Mabry, R. M., Winkler, E. A., Reeves, M. M., Eakin, E. G., & Owen, N. (2012).	2012		Yes	Yes	Yes	Yes	Yes
12	Mabry, R. M., et al (2016).	2016		Yes	Yes	Yes	Yes	Yes
13	Mabry, R. M., et al (2017).	2017		Yes	Yes	Yes	Yes	Yes
14	Sayegh et al (2016)	2017		Yes	Yes	Yes	Can't tell	Yes	The response rate was not reportred
15	Shaaban etal (2017)	2017		Yes	Yes	Yes	No	Yes	The study depends on video camera and differenciate in people based on their physical appeearcne.
