# Supplementary material for: A theory-informed systematic review to understand physical activity among women in Gulf Cooperation Council countries
Source: BMC Public Health. 2023 May 30;23:1009. doi: 10.1186/s12889-023-15725-5 (PMC10227989; doi:10.1186/s12889-023-15725-5)
Supplement: Supplementary file 4 — Additional file 4. [file 12889_2023_15725_MOESM4_ESM.xlsx]

## Sheet: Final 
Author	Study Design	Instrument	Physical activity defintion	country	Study Population	Sample size	Sample size of female	Age groups	Location	% PA in Females	% PA in Males	% PA in all participants	Significant differences	Non-significant differences	Modifying factors				perceived susceptability				perceived severity				perceived benefits				perceived barriers						Self Efficacy				Cues to Action		Taking Action				Physical Activity Outcome Measure	Notes
															Factors investigated	General Results	Women Only Results	Women verus Men Results	Factors investigated	General Results	Women Specific	Different from Men	Factors investigated	General Results	Women Specific	Different from Men	Factors investigated	General Results	Women Specific	Different from Men	Factors investigated	General Results	Women Specific	Different from Men	Factors investigated	General Results	Women Specific	Different from Men	General Results	General Result	Women Specific	Different from Men	General Results	Women Specific	Women Specific	Different from Men
Al-Nozha et al. (2007)	questionnaire, data collected over the phone	International Physical Activity Questionnaire (IPAQ) short-version telephone format.(IPAQ ) includes some other questions on age, education years, employment and job hours. Participants are asked to refer to all domains of physical activity including occupational, transport, household, yard/garden and leisure/sports.	The active category was based on 30 minutes or more of at least moderate- intensity activity for three or more times per week. The inactive category included those participants who did not meet criteria for active category	Saudi Arabia	17395 Saudis, between 15 and 78 years of age, living in Riyadd.	17395	9098	30-39, 40-49, 50-59, 60-70	Primary healthcare centers	1.9 (1.6-2.2)	6.1 (5.6-6.6)	-	Women were significantly less likely to be PA.	-	Age, gender,region,residence, educational level, marital status	Over 43% of Saudis did not participate in any type of moderate-intensity physical activity lasting for at least 10min. More than 72% of the sample did not engage in any type of vigorous-intensity physical activity lasting for at least 10min. The proportion of Saudis who walked for 150min or more per week was 33.3%. Females were engaged more in moderate physical activity than males, whereas males …		• There were significantly (p<0.001)) more inactive females (98.1%) than males (93.9%). Inactivity appears to increase with increasing age category, especially in males (p<0.001).													Gender, age ,BMI,WC,MET-min/week	inactive men and women had significantly higher BMI and waist cricumference than their active peers.			leisure time and soco-economic status	leisure-time physical inactivity is inversely associated with socio-economic status			public policies are needed to encourage active living and discourage sedentary habits , and there is a need for a national study with a representative sample to address the issue of physical activity/inactivity in Saudi Arabia at large.								International Physical Activity Questionnaire (IPAQ) short-version telephone format.
AlQuaiz & Tayel (2009)	cross sectional ,CDC questionnaire	CDC questitonaire,included questions about sociodemographic variables (age, marital status, occupation, education and economic status) and level of physical activity. The questionnaire included 21 questions for barriers to physical acivity (Barriers were categorized into one of seven categories; lack of time, lack of social influence, lack of energy, lack of resources, lack of willpower, fear of …	According to Recommendations of American College of Sports Medicine and the Centers for Disease Control and Prevention (ACSM/CDC), regular physical activ- ity was defined when a person practices moderate-in- tensity sport and leisure time physical activity regularly for at least 30 minutes on five or more days per week. Irregular physical activity was defined as not achieving the recommended amou…	Saudi Arabia,Riyadh	450, KSA, age 15-80 years old	450	144	15-29, 30-45, >45	Primary Health care clinics	12.4	28.5	17.6	Women were significantly less likely to be PA.	-	gender, age, education, marital status, income permonth	Females were more physically inactive (87.6%) compared to males (71.5%). Similarly, physical inactivity was significantly higher among younger age groups.		Women in the 25–34 years, 35–44 years and 45–54 years age groups are less likely to be physically inactive.										Others (Fun and enjoyment, improve sleeping, self-dependence, relieve tension.)			7 categories of barriers to Physical Activity : lack of time, lack of social influence, lack of energy, lack of resources, lack of willpower, fear of injury and lack of skill	Lack of resources (80.5%), which was significantly higher in females than males and in the lower versus higher income group. Lack of of well power (76.8%) Lack of social(76.8%) support was significantly higher among females (35.4%) than male.( table 2) ------The most likely reason for being inactive was lack of resources (80.5%) (Table 2), which was significantly higher in females than males and …			Lack of well power, lack of energy and lack of skills	The most common barrier to healthy diet was lack of willpower (32.3% males: 29.1% females),it's higher among younger age groups and was significantly higher among those never married. Lack of energy was stated by about three-quartera od stuidy group as a barrirer to exercie (73.2%)											CDC questions are about physical activity. regular physical activiity was defined when a person practices moderate-inttensity sport and leisure time physical activity regularly for at least 30 minutes on five or more days per week
Abaozaid & Farahat (2010)	A cross sectional study (interview)	International Physiacal Activity Questionnaires (IPAQ) short form 5 to measure types of physical activity, from which low medium or high PA leve. / the questionnair includes: 1- demographic (gender,age,marital status,occupation,ang educational level. ) 2- type of PA based on IPAQ shortb form/3 prefered PA/4- health problem /5- barriers for PA practice	not reported	Saudi Arabia,Taif	329 male (190) and (`39) female Patients attending (military) family clinics in Wester Saudi Arabia	329	139	<50, ≥50	Family medicine clinics in Hospitals	53	54	-	-	No significant differences in PA between female and male primary care patients	Gender, age, education level, employment status, marital,status, and education level	For men and women together: Gender, Age, Marrital Status, Occup+D3ation, Level of Education. Significiantly more likely to be inactive are age >=50, and umemployed. Other factors no significantly different odds ratio.Note: More than 50% of all participants (men and women) not employed, more than 25.5% illiterate (not split out). No significant association was detected between gender, marital stat…											Not specific: health maintenance, weight loss, fun (none significant).	The reson for practiciting PA as reported by the participants includes ( Health maintenance, weight loss, fun and medical advice) meanwhile none of them had significant effect on PA			No time, no place, Health status, fear of criticism	Participants who reported the health status and fear of criticism as barriers against practicing physical activity were statistically significanly higher among the inactive compared to the active group. However, no significant differences were reported between both groups regarding lack of time and unavailbality of suitable place for practice. Not specific, in order of importance: No time, No Pla…									medical advice (non significant)						International Physiacal Activity Questionnaires (IPAQ) short form 5 to measure types of physical activity, from which low medium or high PA leve.	Another category: health problems. Diabetes was postively associated with inactivity, hypertension, obesity and smokng were not.
Al-Isa et al. (2011)	quantitaive study design (Self reported)	weight and height measured by a nurse and to ﬁll out a questionnaire, Practice sport(s): yes, no	Physical inactivity was defined as the state whereby the individual does not engage in regular physical activity for the sake of better health, self-reported by participants.	Kuwait	A random sample of 787 students (48% males and 52% females) , Measurements: (BMI)/Associted Factors.(Gender was divided into two categories: male, female. Age was divided into four categories: ≤18, 19- 20, 21-22, ≥ 23. )/ Academics. College major: nonscience, science; current col- lege GPA/ nonobese, obese; Dental status: healthy, treated, unhealthy; suffering from a chronic disease: yes, no; las…	787	409	60–70	University	44.5	66.4	-	Female college students were significantly less likely to be PA.	-	Gender, marital status, BMI,last dental checkup,last health check up,Being in science or non-science college,Desiring higher degree,Countries preferred for visiting	Chi square analysis of the predicted associated factors. These include gender (P < .001), marital status (P < .05), level of BMI or being non obese or obese (P < .05), last dental and health checkup (P < .01), desiring a higher degree (P < .001), and countries preferred for visiting (P < .01). regression analysis gender (P < .001, OR = 2.6), BMI (P < .05, OR = 1.6) desiring a higher degree (P < .…																															Practice sport(s): yes, no
El-Gilany & El-Masry (2011)	cross sectional ( Self-Report)	An anonymous self-administered questionnaire/ IPAQ (long versions) and MET. The predictor variables were nationality, age in years, sex, family residence (whether urban or rural), parents’ education and work and memberships of sports club or participating in university sports activities. At MET used the following value : Walking at work= 3.3 METs, Cycling for transportation= 6.0 METs, Moderate ya…	• Vigorous physical activities refer to activities that take hard physical effort and make he (she) breathes much harder than normal. Moderate activities refer to activities that take moderate physical effort and make he (she) breathes somewhat harder than normal.	Saudi Arabia & Eygpt	351 (response rate 90.9%)Medical college students (Mansoura Egypt, 297 response rate 80.9%Al Hassa KSA), Data from 2009	616	213	<20, ≥20	Universities	-	-	84.7 for Egyptian students, 58.9% for Saudi students	-	No significant difference in PA between female and male college students	Age (years) Sex Grade Family residence Father’s work Father’s education Mother’s work Mother’s education Family size Family income Transportationto college Participation in university sports Membership of sports clubs	Significant are: Nationality: fathers education, mothers education mothers work, family size, family income, transportation to college (public/private) membership of sports club.Country is significant. Some barriers were significantly more reported by Saudi students than Egyptian one e.g. time limitation, having other priorities, unsuitable weather, fear of injuries and previous bad experience wi…											(Perceived benefits) Promote and maintain health Weight control/obesity prevention Improve muscle power Improve body image and shape Spent free times Psychological wellbeing Recreation Prevent diseases* Improve memory and mentality Companionship with others Socialization.( Suggestions to promote physical activity) Free playgrounds in each college to practice sports during free times Educating stu…	Promote and maintain health (72.4% of both Egyptian and saudi students) Weight control/obesity prevention Improve muscle power Improve body image and shape Spent free times Psychological wellbeing Recreation Prevent diseases ( diabetes mellitus, cardiac diseases and hypertension) Improve memory and mentality Companionship with others Socialization Others (Fun and enjoyment, improve sleeping, self…			Time limitation due to study Not interested in sports Have other important priorities Lack of accessible sporting places Lack of friends to encourage oneself Lack of support or encouragement from others Lack of safe sporting places Lack of motives Lack of sports skills Unsuitable (hot or cold) weather Lack of sports program that suit my physical fitness Feeling of inability to practice sports ade…	The commonest mentioned barriers were time limitation due to study, non interest in sports, having other priorities, lack of accessible and suitable sporting places and lack of support or encouragement from others. Some barriers were significantly more reported by Saudi students than Egyptian one e.g. time limitation, having other priorities, unsuitable weather, fear of injuries and previous bad …											More than three-fourths of both medical groups suggested that provision of free playgrounds in the college to practice sports during free times will promote PA.				IPAQ (long versions) and MET.	It seems some of the factors are highly correlated…...study published in turkish journal/. both Egyptian and Saudi students), weight control/obesity prevention, improving muscle power, improving body image and shape, spent free times, and psychological wellbeing
Mabry et al. (2012)	Cross-sectional study , face-to-face household and individual interviews.	Survey, uses WHO STEPwise (includng GPAQ), calculates METs to determine activitity level, demographic variables (gender, age, education, work status and marital status), BMI and behavioural risk factors – smoking and dietary habits plus physical inactivity and sitting time (the outcome variables).	not reported	Oman	1700 households 591 men, 744 women, all adult (n 1335)	1335	744	20–29, 30–39, ≥40	Household survey	-	overall prevalence of inactivity in men in Sur City: 31.2%, 23.8% for transport and 42.7%	overall prevalence of inactivity in men in Sur City: 31.2%, 23.8% for transport and 42.7%	Significantly higher odds of leisure inactivity were seen in men.	-	demographic variables (gender, age, education, work status and marital status), overweight and obesity, and behavioural risk factors (smoking, dietary habits, physical activity and sitting time) and transportation	Overall, 54.2% of men and 41.6% of women were physically active; the rate was higher in younger cohorts and varied significantly by region of residence. Physical activity related to the transportation (walking and cycling) domain was higher than in the leisure or work domains. Unmarried men aged 30–39 years were twice as likely to be physically active (OR 2.25) and unmarried women aged 40+ years …		for men unemployee, low education level (econdary educ) and married shows significant physical inactivity.Mean with high BMI were more likely to be PI during transport (small correlation). For men, correlation with sitting time is quite different. Only post secondary education is significant and negatively associated with PI./ men (marital status among 30–39 years) associated with PA. activity re…													Age,education, employment status, ,obesity BMI, and sitting time,fruit and vegetable intake	high prevalence of physical inactivity were men and women who were not employed,the increase of the BMI correlated with the increase of long sitting time, high levels of sitting found in certain groups of women: those aged 20–29 years, not employed, and those who were obese. For men, there was only one significant correlate of sitting time (P for trend = 0.013): compared with those with less than…		sitting time was relatively higher in men with secondary education and with post-secondary education, BMI had associations only with transport inactivity in men	smoking			men aged 30–39 years, smokers had significantly higher mean sitting time than their non- smoking counterparts									WHO STEPwise (includng GPAQ), calculates METs to determine activitity level.	Distinguishes PA at work, for transport and leisure. Explores covarate sitting time.
Allafi & Waslien (2014)	quantitaive study design	online self administered questionnaire, BMI categories were classified according to the WHO as follows: overweight (BMI > 25–30 kg/m2 ); obese (BMI > 30kg/m2) (WHO, 1990)./ Academics. College major:nonscience, science; current col- lege GPA/ Health. Body mass index (BMI kg/m2): nonobese, obese; Dental status: healthy, treated, unhealthy; suffering from a chronic disease/Family. Maritalstatus/Soci…	not reporetd	Kuwait		1370	-	average age was 26							age, gender,BMI	Both individual unhealthy exercise behaviors and the sum of all such behaviors were more frequent in over-weight and obese individuals.groups and in overweight females.		For all behaviors the odds ratio was significantly greater for those with BMIs of 30-39 than for those with BMIs below 25 (P< 0.05). Some exercise avoidance behaviors were more frequent in older age groups and in overweight females.Some exercise avoidance behaviors were more frequent in older age groups and in overweight females. The biggest disparity between the genders occurred for BMIs between…													Couch champion, Uneasy participant ,Fresh starter,All-or-nothing doer, Set-routine repeater ,Tender bender, Rain check athlete	Routine Repeater and Tender Bender behavior patterns showed the highest frequency among the seven exercise patterns in the total sample, while Fresh Starter and Uneasy Participant had the low- est frequencies.Tender Bender and Coach Champion patterns were more frequent in persons older than 40 year, while Uneasy Participant and Fresh Starter were less frequent. There were small effects for two of…															online self administered questionnaire, BMI categories were classified according to the WHO as follows: overweight (BMI > 25–30 kg/m2 ); obese (BMI > 30kg/m2) (WHO, 1990)./ Academics. College major:nonscience, science; current col- lege GPA/ Health. Body mass index (BMI kg/m2): nonobese, obese; Dental status: healthy, treated, unhealthy; suffering from a chronic disease/Family. Maritalstatus/Soci…	The associated factors that are not risk factors should be further examined. Marital status is not a significant risk factor for physical activity,
Al-Zalabani et al. (2015)	cross-sectional ( interviewed )	global physical activity questionnaire (GPAQ) version 2.0, instrument was used to measure physical activity in three domains: work, transportation and leisure, respectively	( Not sure if this will be used as a definition ?) the level of physical activity was classified as follows: high if a person reported vigorous-intensity activity on at least 3 days, with a minimum of 1500 MET-minutes/week or 7 or more days of any combination of walking or moderate- or vigorous-intensity activities, with a minimum of 3000 MET-minutes per week; moderate if a person reported 3 or m…	Saudi Arabia	national survey of 4758 saudi nationals from different regions in the kingdom	4758	2418	15-24, 25-34,35-44,45-54,55-64	Household survey	27.1	39.9	33.3	Women were significantly less likely to be PA.	-
Al Sayegh et al. (2016)	cross sectional study (baserd on counting steps during a long period of time)	phyisal activity measured through pedometers steps and aerobics steps, Age, height, and weight were self-reported; accordingly, the body mass index (BMI) was calculated based on the formula: weight (kg) divided by height squared (m2). Based on the WHO classification, normal weight was defined as BMI #24.9, overweight as BMI 25–29.9, and obese as BMI $30.14 Daily habitual physical activity was ass…	WHO physical activity recommendations and the NPAG-Q, into a total of 3,000 aerobic steps/d, which is also equivalent to 2,100 aerobic steps/d for 7 days a week.	Qater	549 qatari women between 18 and 64 participating in Step into Health program	549	549	18-24, 25-44, 45-64	Community based program	23.5	-	-	-	-	age, weight, BMI.	1- There was a significant difference in age (P,0.001) between the categories where the mean age was 35.5±11.3 years in the sedentary group, compared to 37.1±11.8 years and 41.2±11.1 years within the low active and physically active groups, respectively. 2- the physically active category showed a higher significant age difference compared with sedentary (P=0.001) and low active (P,0.007) categori…	On average, younger women 18-24) took significantly less steps per day than age group (45-64), with 25-44 insignificantly in between on average. BMI and weight differences were very far from significant											Improve muscle power																			phyisal activity measured through pedometers steps and aerobics steps, physical activity was assessed through the Omron HJ-324U pedometer (Omron Healthcare Co., Ltd., Kyoto, Japan), to record the total step count and aerobic steps each day.	Interesting dip in physical activity between baseline and endline. What does this say about self efficacy? No significant differences between weekdays, although Friday was on average less active.
Mabry et al. (2016)	Cross-sectional study (interview)	survay using the GPAQ , the questions form CDC questinaire, the measurement of the variable are : Socio-demographic data (Included gender, age, marital status, education, house- hold income and employment.) CDC questionnaire ‘Barriers to Being Active’ was used in a study in Saudi Arabia, with 21 questions on seven barriers (lack of time, lack of social support, lack of energy, lack of will- power…	estimated by calculating energy expenditure using the metabolic equivalent of task (MET), with 1 MET equivalent to sitting quietly . being physically activity if they did at least 150 minutes of moderate physical activity per week (minimum total 600 METmins/week).	oman	4714 respondents (86%, Omani and non Omani from allover the country, 0f which 2977 womenv(not pregnant) Data from 2013	2977	1486	18-29, 30-39,≥40	Household survey	41.6 (95% CI:38.0-45.2)	54.2 (95% CI:50.5-57.9)		Women were significantly less likely to be PA.		Age, sex, place of residents, marital status, education level, employment status, wealth status.(The models for men included education, wealth status, work status, and physical activity levels. Women’s models included marital status, education, work status, and physical activity levels.)	physical activity, and sitting time (n = 2 977, 49.9% women) were included in this study. The interquartile range (IQR) for daily sitting time was similar between men and women (men: 120, 300; women: 120, 360 minutes/ day). Those who were older, married, less educated, unemployed, and not physically active had higher mean sitting times than their counterparts (age and Region are signficant for th…	In younger age groups, working women were much and significant more likely to meet PA recommendations. Age and Region are signficant for the population of all respondents, and likewise for women separately. Umarried women of 40+ are signficicantly less likely to meet PA recommendations. Education, marital status, and physical activity were significantly associated with sitting ≥ 7 hours/day in th…	Education is positively associated for men but not for women. Significance of marital status is also different among sexes.Being umarried correlates with less work activity for men under 30, less leisure PA for men 30-39. Less Leisure PA for women below 30 or above 40.																											Younger peope are more active than older people	Siginificantly more men meet the recommendation than women.	GPAQ , the questions from CDC questinaire, the measurement of the variable are : Socio-demographic data (Included gender, age, marital status, education, house- hold income and employment.) CDC questionnaire ‘Barriers to Being Active’ was used in a study in Saudi Arabia, with 21 questions on seven barriers (lack of time, lack of social support, lack of energy, lack of will- power, fear of injury,…
Alghafri et al. (2017)	Cross sectional , STEP, WHO, GAPQ questionnire	Socio-demographic data(gender, willayat, age, marital status, education, household income and work status.) Perceptions on stages and status of physical activity(mod- erate physical exercise five or more times per week or in vigorous exercise three to five times per week longer than six consecutive months were categorized to “Maintenance stage” )Levels of physical activity and sitting time (work …	World Health Organization’s recommended PA levels of ≥600MET-min/wk	Oman	n=305 The sample size was calculated using an estimated 15% prevalence of meeting the PA recommendations in patients with diabetes as reported previously in the 2008 Oman World Health Survey ( 305 participants )	312	175	≤57, >57	Primary health care clinics	-		0.17			gender, willayat, age, marital status, education, household income and work status.	gender was not significantly associated with prolonged sitting P > 0.050. Age on the other hand, was the only significant correlate for longer sitting time. Older individuals (>57 years) had significantly longer sitting time compared to individuals ≤57 years (OR 2.8, 95% CI 1.7–4.6). The odds of meeting PA recommendations was higher in males compared to females (OR 4.8, 95% CI 2.5–9.1), in indivi…		table 2,3,/ (Table 2) (Physiological varibles ) and prevelance of meeting physical activity recommendations: There was no significant diffrence in meeting PA recommandation across the physiological varibles except for induals reporting no-comorbidities p=0.030. (Table 3) ( precptions on stage of PA and status of PA) and the prevelance of meeting PA recommandation: Meeting PA recommamdation was hi…																									subjects were asked to identify their perceived stage of change in PA (maintenance, action, preparation, getting ready, not ready)				Socio-demographic data(gender, willayat, age, marital status, education, household income and work status.) Perceptions on stages and status of physical activity(mod- erate physical exercise five or more times per week or in vigorous exercise three to five times per week longer than six consecutive months were categorized to “Maintenance stage” )Levels of physical activity and sitting time (work …
Alghafri et al. (2017)	cross-sectional (Self reported)	This cross-sectional interview-based study. Socio-demographic data ,Included gender, age, marital status, education, house- hold income and employment /Perceptions on stage of change in PA Based on the trans-theoretical theory of behaviour change/ CDC questionnaire on barriers to leisure PA 21 questions on seven barriers (lack of time, lack of social support, lack of energy, lack of will- power, …	PA recommendations using the Global Physical Activity Questionnaire (GPAQ).PA recommendations of 7.5 to <15 MET hours/week.	Oman	n=305, Individuals>18 years with type 2 diabetes, attending diabetes clinic for >2 years and with no contraindications to performing physical activity.	312	175	<40, 40-49,50-59,60-69, ≥70	Primary health care clinics	12	35		Women were significantly less likely to be PA.		gender, age, marital status, education, household income and employment (body mass index (BMI), medication, duration of diabetes, blood pressure (BP), lipid profile and comorbidities coinciding with diabetes)21 questions on seven barriers (lack of time, lack of social support, lack of energy, lack of willpower, fear of injury, lack of skill and lack of resources).	males P < 0.001, unmarried individuals P = 0.004, those who completed higher education P = 0.030, and had an income of 500- < 1000 Omani rials P = 0.008, government employees P < 0.001. age and willayat were not significant associated with PA.• The association of gender with self-reported stages of PA was not statistically significant. Despite 80.0% of the sample reporting that they received PA a…		• The association of gender with self-reported stages of PA was not statistically significant. Despite 80.0% of the sample reporting that they received PA advice in their respective diabetes clinics, only half of them perceived that they performed sufficient PA/ wk. (49.0%) (Table 3). Meeting PA recommendations was higher in individuals reporting being at “Action” stage of PA P < 0.001, and/or re…										Psychological wellbeing							lack of energy with lack of time; lack of skill with lack of social support; lack of energy and lack of willpower; lack of skills with lack of willpower; and fear of injury with lack of skills	Lack of willpower,lack of resources ,fear of einjery and ‘lack of social support were the most frequently reported significant barriers to PA. ‘lack of will- power’ found to be signifcant in both males and females (41.5%males: 48.6%females) , it was highly scored by individuals with lower income or at inactive stages of PA. / ‘fear of injury’ was highly scored by older adults, unemployed, uneduca…											This cross-sectional interview-based study. Socio-demographic data ,Included gender, age, marital status, education, house- hold income and employment /Perceptions on stage of change in PA Based on the trans-theoretical theory of behaviour change/ CDC questionnaire on barriers to leisure PA 21 questions on seven barriers (lack of time, lack of social support, lack of energy, lack of will- power, …
Mabry et al. (2017)	descriptive, epidemiological study involved secondary data analysis ( interview)	The physical activity variables were measured using the 16-item Global Physical Activity Questionnaire (GPAQ), population-based household survey in 2008 included the following variables(sex, age, place of residence,marital status, educational level,work status ,wealth status)	Participants were identified as being physically activity if they did at least 150 minutes of moderate physical activity per week (minimum total 600 MET- mins/week)	Oman	2977 Omani adults	2977	1487	18-39, ≥40	Household survey						Gender,residence, age,marital status, education,wealth status (quintile), work status,Meeting PA requirement. ( The models for men included education, wealth status, work status, and physical activity levels. Women’s models included marital status, education, work status, and physical activity levels)	. Overall, 54.2% of men and 41.6% of women were physically active; the rate was higher in younger cohorts and varied significantly by region of residence. Physical activity related to the transportation (walking and cycling) domain was higher than in the leisure or work domains. Unmarried men aged 30–39 years were twice as likely to be physically active (OR 2.25) and unmarried women aged 40+ year…	Bivariate: men were physically active than were women and that younger people were more active than older cohorts, Place of residence (region only) and marital status were significantly associated with physical activity for some age cohorts for both men and women. Work status was associated with physical activity for women, but only for the youngest cohort; among women aged 18–29 years. region (p…	Men with medium education and those in non-governmental job are less likely to be physically inactive (OR = 0.68, 95%CI: 0.53–0.88 and OR = 0.58, 95%CI: 0.42–0.78, respectively).																													The physical activity variables were measured using the 16-item Global Physical Activity Questionnaire (GPAQ)
Shabaan et al. (2018)	secondary data analysis (cross-sectional analyses)	The study uses data obtained from observational surveys conducted in a densely populated mixed-use neighborhood. video recording of pedistrains.	not reporetd	Qatar	1454+630 n=2084, living in Doha City different nationalities living in Qatar	1454 (summer), 630 (Winter)	2084	<20, 20-50, ≥50	Popular neighborhood						the effect of season, type of day, and time of day on the walking behaviour of pedestrians in these conditions using logistic regression	The results of the logistic regression analysis suggested that the pedestrians from other nationalities living in Qatar had much higher odds of walking compared to the Qatari nationals. Furthermore, men had almost double the odds of walking compared to females. The choice of the time of day model indicated that a pedestrian has more than twice the odds of walking in the evening time compared to t…		Women from the central, eastern and northern regions are more likely to be physically inactive (OR = 2.31, 95%CI: 1.7–3.12 and OR = 2.02, 95%CI: 1.47–2.77 and OR = 5.42, 95%CI: 3.32–8.84, respectively).										Socialization																			vieo recording of pedistrains.
Almutairi et al. (2018)	cross-sectional study. questionnairre self administered (self-reported)	for data collection. It consisted of two sections: the first section was about demographic characteristics including age, gender, type of college, year in school, family structure, residence status, and body height and weight which were transformed into a body mass index score (BMI) (kg/m2). BMI scores have been categorized into four groups: underweight (≤18.5); normal weight (18.6–24.9); being o…	some quetsions were taken from questions from the Health Promotion Lifestyle Profile II (HPLP-II), PA was not clearly defined.	Saudi Arabia	1656 KSU students	1656	1165	<20, 21-30, ≥31	University						age, gender, BMI, type of college, year in school, family structure, residence status, and body height and weight, also the difference in health behaviors such as PA between students attending health versus non-health related colleges of KSU	Significant for physical activity are gender, college level, and family structure. higher college years are less active. Family structure is not clarified, family structure is not entered correctly in their analyses and unclear what is means. From the regression analyses results show female gender is associated with poorer physical activity and higher education with more physical activity. In add…												Weight control/obesity prevention																			questionnaire included questions from the Health Promotion Lifestyle Profile II (HPLP-II)	smoking excluded because of being sensitive for females
